# Supplementary material for: Obesity, Type 2 Diabetes, and the Risk of Carpal Tunnel Syndrome: A Two-Sample Mendelian Randomization Study
Source: Front Genet. 2021 Jul 22;12:688849. doi: 10.3389/fgene.2021.688849 (PMC8339995; doi:10.3389/fgene.2021.688849)
Supplement: Supplementary file 1 [file Table_1.XLSX]

## Sheet: Data souce information
Exposures	Cases	Control	Sample size	number of variants	Year	PMID	Population
BMI	NA	NA	681275	2336260	2018	24097068	European
T2D	62892	596424	655666	5030727	2018	30054458	European
Waist circumference	NA	NA	462166	9851867	2018	NA	European
Arm fat mass (right)	NA	NA	454757	9851867	2018	NA	European
Arm fat-free mass (right)	NA	NA	454753	9851867	2018	NA	European
HDL-cholesterol	NA	NA	188577	2447442	2013	24097068	European
LDL-cholesterol	NA	NA	188577	2437752	2013	24097068	European
total cholesterol	NA	NA	188577	2446982	2013	24097068	European
Triglycerides	NA	NA	188577	2439433	2013	24097068	European
fasting insulin (exclude 6)	NA	NA	108557	64421	2012	22885924	European
fasting glucose	NA	NA	133010	64432	2012	22885924	European
HbA1C	NA	NA	88355	~2500000	2017	28898252	European
